# Supplementary material for: Forecasting Teleconsultation Demand Using an Ensemble CNN Attention-Based BILSTM Model with Additional Variables
Source: Healthcare (Basel). 2021 Aug 4;9(8):992. doi: 10.3390/healthcare9080992 (PMC8391747; doi:10.3390/healthcare9080992)
Supplement: Supplementary file 1 [file healthcare-09-00992-s001.zip]

Archive with 1 entries (1 files):
- healthcare-1291840-supplementary.pdf
